# Supplementary material for: “It Would Ruin My Life”: Pacific Islander Male Adolescents’ Perceptions of Mental Health Help-Seeking—An Interpretative Phenomenological Analysis Focus Group Study
Source: Int J Environ Res Public Health. 2025 Jan 4;22(1):62. doi: 10.3390/ijerph22010062 (PMC11764690; doi:10.3390/ijerph22010062)
Supplement: Supplementary file 1 [file ijerph-22-00062-s001.zip]

Archive with 1 entries (1 files):
- ijerph-3386107-supplementary.pdf
